# Supplementary material for: Clinical aspects of umbilical cord cannulation during transfer from the uterus to a liquid-based perinatal life support system for extremely premature infants a qualitative generic study
Source: PLoS One. 2023 Dec 21;18(12):e0290659. doi: 10.1371/journal.pone.0290659 (PMC10734990; doi:10.1371/journal.pone.0290659)
Supplement: S1 File — (XLSX) [file pone.0290659.s001.xlsx]

## Sheet: Sheet1
Main category	Groups	Code	Groundedness
Cannula fixation	The usage of stent	● Advantage of stent	3
			○ self expendable stents dilate with vessel
			○ stent is somewhat larger, can be in vessel wall, rapid fixation and may grow with vessel
			○ stents are useful at first because of rapid canalization, inflation and fixation
		● Side effect stent	1
			○ disadvantage of self-expandable stents is piercing in the vessel wall, it could react to this and it takes up space in the vessel
	The usage of sutures	● Advantage of sutures	1
			○ sutures do not stretch with vessel growth
		● Side effects of suturing	1
			○ in the Australian group the sutures came loose and the sheep bled
		● Current usage sutures	5
			○ a hemostatic suture is relatively tight around the cannula
			○ Flake uses microsurgical technique to suture according to end-to-end
			○ Flake's microsurgery ensures that it fits together well
			○ maybe combining glue and sutures is necessary
			○ vascular surgeon would bet money on suturing and play with glue
	The usage of glue	● Side effect of glue	4
			○ glue is used for surface and to stop bleeding, not for fixation
			○ glue is used for the surface, not intra-abdominal
			○ it is thought that toxicity of glue is safe
			○ vascular surgeons have no experience with glue
		● Advantage of glue	0
	Other fixation options	● Extern fixation	14
			○ balloon can put pressure on the vessel wall, and why is it necessary if it can be fixed on the outside
			○ enough time for fixation when fixating on the outside
			○ for fixation suture can be placed around vessel and then tightened
			○ ideally one thread around the umbilical cord
			○ maybe put some super glue on the outside
			○ mid-cut option and fixation of vessel with proximal and distal temporally clamp for cannula fixation
			○ one wire around the entire umbilical cord is insufficient for three catheters
			○ preference is fixation on the outside of the cannula
			○ preference is for sutures on the outside that ensures that the vessel remains in contact with the cannula
			○ proximally and distally vessel reined to cut halve circumference in the middle
			○ string around the cannula can solve the problem of tight closure of the cannula and blood vessel
			○ there could more space at the tip of the cannula, but then you have to place the suture closer to the cannula tip
			○ vessel can be reined
			○ with cannula used, slide tube into vessel, easy fixation (via outside wire or glue)
		● Coupler system	2
			○ end-to-end device from plastic surgery is very attractive, even without any previous experience
			○ maybe Coupler system used
Physiology	Physiology	● Amniotic fluid	2
			○ an option is to often change amniotic fluid so no antibiotics need to be used, or put antibiotics in amniotic fluid
			○ if the system works well, we hope to prevent infection by changing/renewing amniotic fluid
		● Antibiotics	7
			○ in ideal situation, no antibiotics
			○ in lamb research many antibiotic are used
			○ neonates are also given antibiotics
			○ nowadays antibiotic is almost always given if mother develops a fever during childbirth
			○ premature neonates develop NEC more often when wide-spectrum antibiotic is used
			○ The disadvantage of antibiotics is that the intestinal flora of neonates is affected
			○ using more specific antibiotics, less NECs are developed bij premature neonates
		● Brain	1
			○ sheep brain developments faster in which brain function matures earlier
		● Circulation and pressure	2
			○ preterm infants are still completely autonomic dysregulated
			○ with fetal circulation and the shunts less pressure differences occurs
		● Intestinal flora	3
			○ fetuses have no intestinal flora
			○ intestines are just as premature as lungs, so an option is nutrition via umbilical cord
			○ neonates can develop NEC from food for which their intestines are not yet ready
		● Ischemia	3
			○ discoloration is immediately visible in most umbilical artery line
			○ how can the skin color be monitored under water
			○ removing intravenous line often solves the ischemic problem
		● Resistance	1
			○ resistance must be low; so larger diameter results is less resistance
Canulation technique	Insertion via complete dissection	● Advantage of complete dissection	5
			○ end-to-end technique provides faster vessel identification
			○ Flake did end-to-end
			○ preference is complete cutting through (dissection) for vessel recognition and to not damage intima/endothelium
			○ with end-to-end little chance of cutting through vessel
			○ with Flake: end-to-end suturing was fast, within a few minutes
		● Side effects of complete dissection	4
			○ considerable time pressure when using ed-to-end
			○ when doing complete dissection, the vessel shoots into Wharton's jelly and then the vessel is lost
			○ with cutting though (complete dissection) control over vessel wall in difficult
			○ with end-to-end complete ischemia is left
	Insert via side-entry	● Advantage of partial incision	9
			○ after partial incision immediately insert the cannula, without first inserting the needle
			○ easier to pull umbilical cord over finger for traction
			○ in port-a-cath for chemotherapy is side-entry also used
			○ not completely cut through but large enough to insert cannula
			○ the advantage of partial cutting is that the vessel is less frequent lost/shoots away
			○ the advantage of partial transection is that it maintains circulation and not suddenly lose a vessel
			○ when inserting in the side, no spasm will develop
			○ with just a little cut the vessel might not shoot away
			○ with partial incision, vessel length remains intact
		● Advantage of Seldinger technique	2
			○ Seldinger technique is used within the neonatology when using thorax drains and long lines via iv
			○ theoretical in favor of Seldinger-like technique compared to complete dissection
		● Side effect of partial incision	0
		● Side effect Seldinger	7
			○ and damaged
			○ not clear whether Seldinger will work with Wharton jelly
			○ Seldinger is difficult with small vessel
			○ with Seldinger technique it is difficult to navigate through Wharton's jelly, to enter the vessel
			○ with Seldinger technique more damage than cutting through completely
			○ with Seldinger technique there is a high risk of vascular damage
			○ with Seldinger there is a chance of spasm, which increases its difficulty of its incision
Cannulate	Cannulate	● Depth of cannula insertion	9
			○ inserting cannula 1-2 cm at 10 cm from the abdomen proved to be the best result
			○ cannulating a small piece in the umbilical cord may have a kind of homeostatic effect that may keep it working
			○ every time cannula is replaced, less centimeters of the umbilical cord are left
			○ Flake keeps 10 cm between cannulation and abdomen, but why not 20 cm?
			○ in sheep experiments the first catheter very placed deep because they thought it would fixed well, but no good results were found
			○ not the intention to insert a catheter into the abdomen, plus then also less chance of leg ischemia
			○ one wire around all 3 vessels is optional but determined by how far catheter is advanced
			○ their is a risk that if you put in a little bit, the chance that it will shoot out is greater
			○ when advancing the catheter briefly, it is important that you first fix the vessel before moving on to the next catheter
		● Dilatation	3
			○ a port-a-cath set also has a small hook that can be used to pick up the vessel wall, to insert the cannula easier
			○ hook can be used to hold vessel open for better access
			○ maybe make the diameter of the cannula larger than the vessel, only then the rest of the vessel will still be small
		● Cannulation requirement	9
			○ bigger problem with growing neonate and 1 cannula is that you want to achieve more flow as the neonate grows
			○ cannula may need to be replaced due to the growth of the baby
			○ cannulation practice on model
			○ ECMO forbitten under 34 weeks due to increased risk of bleeding
			○ ECMO must provide good flow
			○ important to have sufficient umbilical cord length
			○ large cannulas are preferred to get enough flow over ECMO
			○ possible problem: replacing cannula as vessel enlarges
			○ think that cannula will probably be too small instead of too big.
		● Recognizing vessel	5
			○ color doppler is very easy to visualize vessels
			○ echo use beforehand to identify vessels
			○ identifying vessels when cutting is not possible within 2, often not within 5-10 minutes
			○ make vessel more visible with ultrasound, but how to use it in cannulation is difficult
			○ no experience with the technique of ultrasound identification by a vascular surgeon
Insertion duration cannula	Insertion duration	● Insertion duration	1
			○ cannula inserted for 4 weeks, then high risk of thromboembolic events
Umbilical cord	Umbilical cord	● Substance umbilical cord	2
			○ umbilical cord has special anatomy because you have to work in Wharton's jelly with a contracted artery. There is hardly any grip
			○ worried about catheter falling out if only inserted a little bit
		● Size vessels	3
			○ maybe with artery 0.4-0.8mm
			○ umbilical cord vessels 2-3mm
			○ with artery count on 1-1.5mm
Staff	Staff	● Staff	2
			○ neonatologists are involved in supervising the neonate and they already have the skill cannulation
			○ vascular surgeons are no longer asked for cannulation
Anticoagulation	Coagulation	● Alteplase	1
			○ example: a term neonate lost a kidney but still didn't use alteplase because there are 2 kidneys and only 1 brain
		● Clotting values	2
			○ do not make decisions based on PT or anti-Xa levels
			○ it is not possible to monitor blood values and adjust clotting accordingly
		● Coagulation general	3
			○ coagulation should act locally, avoid systemically
			○ preterm infants have impaired coagulation, prolonged clotting times and increased risk of cerebral hemorrhage
			○ studies on coagulation contain percutaneous lines, not umbilical lines
		● Coating	8
			○ if you do not want to give heparin systematically, it makes sense to work with heparin-coated material
			○ in theory, coating would be sufficient in terms of anticoagulation
			○ it is less likely that coated heparin will dissolve and come systemically
			○ neonatologists do not know any cannulas that are heparin coated that are used, but there are vascular prostheses
			○ oxygenator must also be coated or with alternatively
			○ there is doubt whether coating works for 4 weeks, but manufacturers claim that they work for a long time, at least 4 weeks
			○ wall can also be coated for anti-clotting
			○ with vascular prostheses they claim that heparin remains on the wall of the prostheses for a long time
		● Heparin	6
			○ 5-5 division center in NL uses heparin
			○ extracorporeal machines always require heparin
			○ someone with alternatives to heparin
			○ in study with lambs low dose heparin was used
			○ not much evidence for heparin, often through training from predecessor
			○ profit of heparin is minimal in central venous lines on thromboembolic events and infection
			○ studies evidence for heparin vs saline are not very strong
		● Stroke	4
			○ Flake thinks neonatal cerebral hemorrhages could be from ventilators, the pressure and pressure differentials getting it premature
			○ keeping fetus in fetal circulation for longer time could maybe decrease the risk of hemorrhage
			○ little vasoactive medication already causes cerebral hemorrhage
			○ no cerebral hemorrhages were seen in sheep
Vasospasm	Vasospasm	● Lidocaine	9
			○ caution with lidocaine
			○ heart block is blockade of sinus node by lidocaine
			○ in Radboud lidocaine drops were used
			○ lidocaine could cause heart block if it comes systemically
			○ lidocaine first causes excitation/spasm and in a later phase dilation
			○ lidocaine ointment is already not smeared on the neonates' back due to possible systemic effects
			○ lidocaine was not used in 4 center
			○ the question is whether lidocaine really works, because it came across something that was given down by predecessor
			○ vasospasm with lidocaine can last 2 min
		● Nitroglycerin	12
			○ gastroenterology use nitrate ointment for fissure ani
			○ gynecologist has no experience with nitroglycerin
			○ he catheter had already been removed, then you tried to restore the circulation with nitroglycerin
			○ low dose of nitroglycerin in system can have big consequences for little ones
			○ nitrates works on smooth muscles tissues
			○ nitroglycerin can be given under the tongue
			○ nitroglycerin may also work on the umbilical cord if it works as an ointment
			○ nitroglycerin plasters were used if there was no adequate coloration
			○ nitroglycerine is used for relaxation of the uterus
			○ unclear if nitroglycerin works on umbilical cord
			○ vascular surgeon could place the umbilical cord in a nitroglycerin bath
			○ vascular surgeons have no experience with nitroglycerin
		● Papaverine	10
			○ flake used papaverine, enthusiastic about it
			○ if papaverine is not inject into the vessel, it may have less effect on the neonate
			○ maybe inject papaverine into Whartons jelly
			○ papaverine in Whartons jelly give mechanical pressure
			○ papaverine is injected in tissue around the vessel
			○ papaverine is often used in shunt-surgery (according to vascular surgeon)
			○ papaverine is put into vessel without going into circulation, and over the vessel
			○ papaverine works continues differently,. but does work
			○ unclear whether Flake randomized usage of papaverine, or if he looked at other possibilities
			○ when papaverine used as a prep, then put the umbilical cord in it
		● Vasospasm general	6
			○ in our situation of fast cannulation, dilatation is not desirable in later phase
			○ lidocaine, papaverine and nitroglycerine for vasospasm have emerged
			○ mechanical manipulation by injecting vasodilation fluid can get mechanically stuck
			○ takes time for vessels in vasospasm to open to access
			○ umbilical cord insertion causes vasospasm
			○ vasospasm is big problem

## Sheet: Info
Title:	ATLAS.ti – Codes
Project:	*English focus groups codes import with 'move under'
User:	Mared Verrips
Date:	2023-01-21 20:43:48 +0100
