# Supplementary material for: Clinical aspects of umbilical cord cannulation during transfer from the uterus to a liquid-based perinatal life support system for extremely premature infants a qualitative generic study
Source: PLoS One. 2023 Dec 21;18(12):e0290659. doi: 10.1371/journal.pone.0290659 (PMC10734990; doi:10.1371/journal.pone.0290659)
Supplement: S2 File — (XLSX) [file pone.0290659.s002.xlsx]

## Sheet: Sheet1
Main category	Groups	Code	Groundedness
Cannulation general	Cannulation general	● Cannulate	9
			○ consider cannulation in different stages: first in the umbilical cord, then in another vessel
			○ fetal surgeons do not puncture loose umbilical loop in utero
			○ hard to say which way to puncture and cannulation umbilical cord vessel
			○ in umbilical cord cannulation produce one artery and one vein is cannulated
			○ individual cannulation, per vessel, is preferred
			○ it is almost impossible to cannulate vessels one-by-one
			○ preferably cannulation under water
			○ puncturing before neonate is born (such as puncturing in fetal surgery) is a complicated situation
			○ think that EXIT procedure must be done: the umbilical cord is brought out of the womb without disconnecting the fetus
		● Cannulating too fast	5
			○ false route is created, when pushing cannula in umbilical cord during umbilical cord procedure
			○ gently insert in artery, do not rush down
			○ insert catheter gently otherwise forced route
			○ too fast cannulation, then force-route, next to the lumen
			○ when too fast it will swell
		● Challenges in cannulation	20
			○ after cannulating vein, artery should follow directly, otherwise fetus/neonate is danger
			○ always have an exit when there is an entry
			○ artery should be punctured at the same time as vein
			○ different challenges when puncturing under water (in bath): sight, fixation
			○ difficult to cannulate underwater
			○ eventually 70-80% of cases go into one of the two arteries, but not easy
			○ experience shows that puncturing the umbilical cord is not that easy
			○ if one artery fails, the other can be used
			○ in lambs experiment cannulation was fixed within 2 minutes
			○ in PLS keep fetus/neonate in liquid environment
			○ increased risk when a loose vein is punctured
			○ inserting a cannula before birth is very challenging, and will not be beneficial
			○ ischemia is not well seen in PLS population as the fetus remains under water
			○ it is more difficult to insert a cannula in unstable neonates/children
			○ it would be ideal to cannulate all 3 umbilical vessels at the same time
			○ more afraid of something happening in the neonate that can be observed
			○ notorious complication of umbilical cord cannulation is thrombosis and portal hypertension
			○ puncturing the right (small) vessel is not always easy
			○ umbilical cord cannulation procedure does not always work in neonates
			○ upon insertion of cannula/line artery pulsates more
		● Characteristics of arteries	10
			○ arteries are smallest and roundest
			○ arteries are thinner and two thin white lines are visible
			○ arteries are very vulnerable
			○ arteries can vasoconstrict
			○ arteries have thicker wall, more constricted, rounder
			○ arteries often lies in circles around the veins
			○ arteries revolve around umbilical cord
			○ diameter of an umbilical cord artery is a few millimeters
			○ more to base: vein more towards cranial side and the two arteries more caudal
			○ neonatologist often starts with artery due to complexity
		● Characteristics of veins	11
			○ depending on where the umbilical cord is cut, the vein lies caudal or cranial
			○ inserting a venous catheter is often not the problem, because there is enough space, but it bleeds the most
			○ the umbilical vein is vulnerable; thin-wall vessel
			○ umbilical wall vessel is more fragile than vessel in the body
			○ vein is larger and darker blue compared artery
			○ vein is weaker
			○ vein is wide blue line
			○ vein is wider than artery, around 2-3mm
			○ vein is wider, more often on the caudal side
			○ vena is thin and larger than artery
			○ vena is vulnerable
		● Depth insertion cannula	22
			○ can spasm occur when catheter is not inserted deep enough? not sure
			○ cannulation in umbilical cord vessels in neonates is difficult (up to iliaca) due to curve of the vessel
			○ catheter should preferably be placed just below the diaphragm, otherwise there is a risk of renal infarction
			○ deepen cannula to ensure proper blood sampling for monitoring
			○ do not believe catheter should only be placed in umbilical cord
			○ if cannula is placed before the liver, medication go directly into the liver and not the rest of the body
			○ in 30% of cases, venous cannulation goes into portal vein
			○ in animal experiments the cannula was not inserted up to the abdominal wall
			○ in current neonatal cannulation setting: the umbilical cord cannula is placed as close to the heart as possible
			○ In fetal surgery, the umbilical cord is punctured at the root of the umbilical cord near the placenta because of support from surrounding tissue
			○ in neonates; if central line did not work, a peripheral line was placed
			○ in theory, do not place the cannula all the way to the abdominal wall opening
			○ inserting a small piece of the cannula does not lead to a longer insertion
			○ one artery is punctured, as there is no room for advancing 2 lines
			○ preserve umbilical cord physiology by inserting only a little bit
			○ to draw blood the cannula should be placed deep
			○ umbilical stump should not be to long when cannulating
			○ vessel cannulation in the first 5 cm is okay, but after that it becomes increasingly difficult
			○ when cannula is only inserted a little bit, be careful with giving medication because you can induce damage
			○ when inserting only a little piece of cannula, there is a high risk of failure and bleeding of the neonate/child
			○ when vein cannulation is placed just before the liver, all the given medication goes first to the liver instead of the rest of the body
			○ with only little cannulation, the umbilical cord will remain its function as it is still in fetal phase (not neonatal phase)
		● Dilate vessel	11
			○ a break seam can be used through with the catheter can pass
			○ dilate vessel with tweezers
			○ dilating vessels causes wall damage
			○ gently dilate vessel opening with alternating leg tweezers, so that the vessel is stretched a bit
			○ in such small children, vessels are stretchy and do not tear fast
			○ in umbilical cannulation procedure an introducer (often a wide needle) can be used, one that is larger than the vessel
			○ open vessel wider with tweezers
			○ slide dilator with sheath over guidewire; and then remove dilator with sheath
			○ stretching the umbilical cord would be possible, but you risk damage and vasoconstriction
			○ when dilating first 5mm is used, the another 1-1.5cm is undamaged vessel remains
			○ with tweezers open the vessel a bit
		● Echo/doppler usage	8
			○ at 25 weeks a ultrasound doppler with small probe
			○ doppler can be used to distinguish pressure
			○ doppler: use warm gel or maybe nothing because it is wet
			○ fetal surgeons monitor fetus via ultrasound when transfusion occurs
			○ fetal surgeons often use ultrasound and everything is made as small as possible
			○ in fetal surgeon, the crux of the examination is mapping the position of the fetus, where is the umbilical cord, etc., all with an ultrasound
			○ mini-doppler can give us information on whether the blood vessel is still open or that it is closed
			○ with echo doppler you are directly under the surface; so high frequency with regular small vessel doppler
		● Hold vessel	8
			○ when grabbing umbilical cord and vessel is not grabbed than an option would be to grab the vessel in a tweezer
			○ bond sutures through Wharton's jelly away to the side of the vessel, have someone fixate it, and then potentially attach a device for optimal lumen vision
			○ by grabbing umbilical cord, try not to squeeze or grab vessel
			○ fixating vessel by grabbing Wharton jelly with a tweezer
			○ fixating vessel on the side in the Wharton jelly, turn the vessel a bit upwards so that the opening of the vessel is good visible
			○ fixation vessel by grabbing artery wall with tweezer, however too much traction causes release
			○ holding umbilical cord only with hands
			○ preferred optimal presentation of vessels to increase success rate
			○ vessels in premature infants are so small that a tweezer must to hold the vessel
		● Peripheral cannulation	9
			○ EXIT-to-EMCO cannula is inserted in the neck, the neonate goes directly from the placenta to ECMO
			○ hematoma formation when puncturing inguinal
			○ if the foot is out, then is maybe be possible to puncture vena saphenous magma; previously used for long lines
			○ in EXIT-to-EMCO, coronary artery and jugular vein are used
			○ is it possible to put a foot outside, for artery and vein access?
			○ neck vessels are used, because vessels in the extremities have increased risk of ischemia, resulting in leg necrosis
			○ neonatologist: other lines via Seldinger
			○ should the umbilical cord be used? Most obvious though
			○ when inserting lines through the elbow, a breaking needle (= introducer) is used, before the cannula
		● Usage of disinfectants	7
			○ disinfectant can also have a vasoconstrictive effect
			○ disinfectant could cause dehydration of tissue
			○ in PLS: also sterilize with vaginal birth?
			○ instead of disinfectant, rinsing with warm/sterile water may be better
			○ umbilical cord stump is disinfected for first cannulation
			○ not need to sterilize with a PLS caesarean, since everything is probably already sterile
			○ special sterile umbilical cannulation set is prepared in advance
		● Vessel damage	4
			○ cannula has a fixed diameter, resulting in more endothelial damage when inserting
			○ guide wire can be friendly to intima
			○ very small caliber peripheral central venous cannula with (metal) flexible tip is probably not harmful
			○ when the cannula is inserted, wall damage will only occur in the first few millimeters; so the tip of the cannula ends in a relatively undamaged part of the vessel
		● Vessel recognition	18
			○ arteries and vein are distinguished by the experienced eye
			○ arteries and vein not always easy to distinguish
			○ at some point everyone punctured and cannulated the wrong vessel
			○ distinguish vein/artery via pressure measurement
			○ echo doppler can be used to differentiate between venous and arterial
			○ good orientation with the ultrasound before transition is important
			○ idea: to develop a device that recognizes an artery or vein
			○ ideally, vessels should be punctured via some kind of echo conductor
			○ inspection vessel; most of the time things go well, but things can also go wrong, even in the hands of someone experienced
			○ it is beneficial to make an ultrasound before intervention: to view the umbilical cord and to properly estimate size / shape / jelly thickness
			○ pressure measurement for vessel recognition/position checking is not used, only during checks
			○ recognize and differentiate vessels depends on where the umbilical cord is cut
			○ recognizing vessels depends on combination of cutting off location and seeing what they look like
			○ remains a challenge to be able to properly differentiate vessels
			○ thickness of veins and arteries and number of rotations can be seen on ultrasound
			○ to the trained eye, arterial blood looks different from venous blood
			○ vessel recognition by eye
			○ visual inspection distinguishes artery from vein
Cannulation technique	Cannulation via side-entry technique	● Benefit side-entry (English technique)	4
			○ cannulation is faster with the English method
			○ in Utrecht assistants experience side approach as much easier and nicer
			○ side-entry approach is faster, easier and success rate is higher than transversal dissection
			○ via side-entry cannulation; no vasospasm was seen
		● Benefit side-entry (Seldinger technique)	11
			○ advantage of whole umbilical cord cannulation is that physiology, reflexes, responses and regulation of blood flow are maintained
			○ advantage: if the side-entry approach does not work, you can always cut through later
			○ it is logical to make a mechanical connection; insert tube into blood vessel
			○ most elegant is to puncture lumen with ultrasound guidance and insert the cannula (Seldinger type)
			○ puncturing is more commo; it gives you more time
			○ Seldinger technique is cannulation option, to quickly introduce catheters
			○ Seldinger: perhaps faster, vessel-by-vessel
			○ side incision does not withdraw easy
			○ side-entry approach only takes like 5 minutes; really fast method
			○ side-entry cannulation is not definitive, so if it does not work you can try another option
			○ the advantage of sideways cannulation can be if only one vessel is cannulated first, meaning more time for the rest later
		● Disadvantages of side-entry cannulation (Seldinger technique)	12
			○ 1mm too thin to puncture via Seldinger
			○ advance guidewire in Seldinger technique may damage endothelium, but does not always have to be the case
			○ advancing the guidewire may cause endothelial damage
			○ difficult to cannulate with side-incision
			○ disadvantage of Seldinger cannulation is that it takes a lot of time
			○ fiddle with tube from artificial placenta as it is all very small
			○ for experience: when puncturing the pH sideways, the blood vessel is often misjudged
			○ if pH puncture is already difficult, how can side-entry punction succeed
			○ neonatologists lack experience and skills with Seldinger technique in very small vessels
			○ Seldinger technique is also used in fetal surgery, but it takes more time
			○ Seldinger technique is difficult with small vessels
		● Current usage of Seldinger technique	2
			○ in neonate Seldinger is used for femoral puncture
			○ in Seldinger technique vessel is punctured without strong traction
		● General: Seldinger technique	4
			○ neonatologists prefer umbilical cord cannulation when the cord is still attached to the placenta
			○ Seldinger technique would be nice, only if there is little damage to endothelium
			○ side port is also option for dilator and guide, as end-port can be placed
			○ the order of Seldinger technique is important, as we do not want anyone to bleed tremendously
		● Side-entry cannulation actions	5
			○ blade should be held parallel to the vessel
			○ fetal surgeon: do not cut, but puncture umbilical cord
			○ possible to create side-entry for the guide wire
			○ start cannulation when vessel is tightened around the finger
			○ traction on umbilical cord by placing it over one's finger. Then also differentiate between artery and vein
	Cannulation via transversal dissection	● Disadvantages of transversal dissection	9
			○ complete transversal dissection causes more vasospasm
			○ much more labor-intensive and takes longer
			○ hard to see vessel opening after transversal dissection
			○ the disadvantage with a complete cross-section is that the intima withdraws, making the lumen difficult to find
			○ to do a complete transection, the blood vessels must first stop bleeding
			○ transversal dissection has a great risk, namely blood flow interruption
			○ transversal dissection is resolute method
			○ when cut off, the umbilical artery can curl up a bit
			○ when transversal dissection (complete cut off umbilical cord) a time limit should be established
		● Benefits of transversal dissection	6
			○ blood vessels are recognizable on coronary/cross-section plane
			○ easy to recognize a cross-section of vessels
			○ in transversal dissection more visibility
			○ sometimes it is necessary to re-cut transversal dissection due to unclear presentation of lumen
			○ the preferred option is to do it right at ones
			○ with complete transection; best view and best chance of success
Cannula	Cannula	● Current cannula size	17
			○ 1 French is about 3mm
			○ 3.5French for both artery and vein
			○ 6 French can be added retrograde
			○ 8-10 French arterial and venous used for 2-2.5kg
			○ 22 Gaunch is not equivalent with diameter of normal vessel
			○ 22 Gaunch is used in fetal surgery, but it is too flow for continuous blood flow
			○ cannula in artery is 3-4 French
			○ fetal surgeon: puncture needle is 22 or 20 Gauche
			○ fetal surgeons use needles, not catheters
			○ for vein cannula 4 French is the smallest, but then a good flow is already a hassle
			○ in little ones under 28 weeks 3.5 French is used
			○ in neonate vein line is 5 French
			○ largest cannula: 5 French is 1.67mm
			○ smallest cannula is 2.5 French for arterial line and 3.5-4-5-French umbilical vein line
			○ smallest: 2.5 French is 0.8mm
			○ smallest: 8 French arterial and 10 French venous
			○ vascular surgeon does not use small cannulas
		● Example catheter/cannula	7
			○ advantage HERO: the cannula of the artificial womb can already be made
			○ advantage of HERO is that it consists of 2 parts, which means that it has the most flexible
			○ in HERO cannulation extra blood vessel prepared to cannulate
			○ HERO cannula is used for dialysis when cannulating large vessels
			○ HERO is expensive
			○ HERO is used in all major dialysis hospital in the Netherlands
			○ HERO provides high flow which is important in extra-corporeal circulation
			○ in hemodialysis there is experience with heparin-free hemodialysis with citrate
		● Length cannula	6
			○ 2cm cannula could come loose
			○ 2cm in vessel seems logical
			○ cannula is not measured before use, the size is estimated
			○ length of 2cm is nice, but shorter might be better
			○ risk of loosening with shorter cannula length
			○ vascular surgeon use range of stents for the coronary vessels. the smallest is 5mm
		● Material cannula	9
			○ catheter consists of plastic-like material
			○ do not know why a double lumen should be used
			○ ideal circumstances would be a short catheter, little foreign material in the body, anti-coagulant coating, without the release of heparin
			○ in vein cannulation, double lumen cannula was used
			○ option is smoothening the tip of the cannula, but you still may touch vessel wall
			○ other tubes can stay in longer than 2.5 days, but they are not placed in artery or vein
			○ part of pfte-tube can work as cannula, but very thin material
			○ silicone is most commonly used, but polyurethane material is also used for long lines
			○ small market for producing cannulas and thus expensive
			○ vascular surgery materials are not suitable for maintaining long-term blood circulation
		● Requirements cannula	13
			○ a long umbilical cord is required for side approach cannulation, this is a question for the obstetrician
			○ artificial umbilical cord cannula should completely be prepared
			○ cannula must be flexible due to umbilical cord rotations
			○ cannula should be in place a long period of time, not just one hour
			○ entire cardiac output needs to go through cannula, thus it must be a good caliber cannula
			○ important: what is the resistance of blood? what size should the diameter be?
			○ it is important to generate enough flow
			○ it is important to know how much blood has to go through the cannula/line
			○ it is important to prevent any nods in the vessel
			○ must have adequate venous flow
			○ short cannula is preferred so less foreign material is introduced
			○ use of tapered tip catheter for good seal
			○ you can calculate which flow you should run, and then see which cannula you need to generate this flow
Physiology	Physiology	● Amniotic fluid	2
			○ in clear amniotic fluid, gasping is not a problem, when still attached to the original umbilical cord
			○ when fetus/neonate is taken out of amnionic fluid, it is done
		● Apgar score	3
			○ Apgar score is subjective
			○ gynecologists give higher Apgar score compared to neonatologists
			○ pediatricians give lower Apgar scores in the beginning and higher afterwards
		● Blood flow	13
			○ adults can maintain cerebral flow well, preterm infants cannot
			○ flow is limited by vessel diameter
			○ flowrate in placenta in unclear
			○ it is unclear whether vessel traction is sufficient to prevent blood backflow
			○ knowledge about in- and outflow has been gathered with exchange transfusion
			○ less flow needed in fetal physiology than in neonatal physiology
			○ maybe flow not enough for neonate (~1kg) with cannula of 2 French
			○ one of the limitations is venous flow
			○ placenta lets almost everything through without pumping, so expect equal arterial and venous pressures
			○ premature infants lack autoregulation
			○ push-and-pull system: puts blood in and takes blood out
			○ running flow, for example: 180 ml/kilogram for a neonate of 2-2.5 kg
			○ venous flow depends on age
			○ with complete cannulation takeover, venous flow is restrictive and arterial less restrictive
		● Blood pressure	5
			○ dobutamine is for blood pressure, that it remains normal
			○ dobutamine is given for good blood pressure
			○ premature infants are extremely sensitive to blood pressure changes
			○ rapid disturbance of blood pressure leads to faster cerebral hemorrhages
			○ small change in blood pressure causes increased flow in the brain
		● Circulation	7
			○ artery will also bleed heavily when cannulated with intact placental umbilical circulation
			○ catheter can cause poor circulation in the leg
			○ discussion remains: will it remain a fetus or will it become a neonate
			○ in PLS the pumping heart maintains circulation
			○ it is a shame to let the fetus/neonate bleed out, only to add donor blood
			○ keep circulation and oxygenation interruptions to a minimum
			○ people are very hesitant to give fluid to premature neonates due to increase risk of cerebral hemorrhages
		● Condition neonate/perinate	14
			○ 500 grams has 40 mL of blood
			○ after 5 minutes there is a problem if nothing happens in terms of cannulation
			○ already restless after 1 min in bradycardia
			○ it is preferred that with bradycardia during birth the heartbeats need to restore
			○ cannot say how long the neonate can remain attached to the umbilical cord outside the uterus
			○ CTG is useless at the very last moment; point of no-return
			○ gasping is the result of drowning, and that happens very quickly
			○ CTG between 130-160 bpm is preferred, little lower/higher is acceptable
			○ if foot is out for cannulation, do not know what will happen to the foot
			○ if not punctured, neonate will gasp
			○ if the child at the start is in good condition, it can handle a little more stress
			○ increasing CO2 and breathing stimulus
			○ neonate can not tolerate bradycardia for a long time
			○ neonates are clearly oxygenated and pink, in PLS system this may not be the case and more difficult to see
			○ respiratory stimuli: 1) cooling (thus cold), 2) clamping umbilical cord as saturation that goes down
			○ when still in the uterus, fetuses cab withstand hypoxia for longer period, outside the uterus is a thermo-hostile environment, which causes a lot of energy loss
		● Emergency procedure	1
			○ if cannulation fails, the neonate should be helped in the conventional method
		● pH	6
			○ many pH measurements were missed, especially in stress situations
			○ pH of 7.35 indicates good condition of neonate
			○ pH value is more objective
			○ puncture pH, but no cannula is left inside the vessel
			○ puncture pH side-ways is not that difficult
			○ umbilical cord pinching causes pH drop per minute
		● Resistance	1
			○ a resistance-free circulation is preferred
		● Saturation	8
			○ Dawson curves for saturation ranges
			○ Dawson curves shows normal development of heart rate and saturation in the first 5 min
			○ fetal saturation is 75%, so they have blue color
			○ intra-uterine saturation of 70%
			○ neonates can handle low saturation post-partum
			○ saturation and cold important for respiratory stimulus, especially CO2
			○ saturation of 60% does not make me restless, bradycardia up to 60 (2-3min) does make me restless
			○ why is saturation of 70% intra-uterine fine, and extra-uterine (once born) a problem?
		● Warmth	10
			○ cold dry air causes constriction
			○ cold, clenching, or squeezing does not cause a lot of vasospasm, compared to complete dissection
			○ for the PLS system: no exposure to dry and cold, but to hot and humid air
			○ heat lamps are focused on neonate, to keep neonate warm, not to make access easier
			○ it is important to keep warm, warm liquids, constantly sprinkling with warm liquid; always keep tissue wet
			○ it is important to not let the fetus/neonate cool down, and thus keep warm
			○ temperature in the room can increase with heat lamps
			○ the stress related to delivery requires a lot of energy from the fetus
			○ warm blankets are used
			○ warm cloth for vasodilation was put on leg
			○ warm environment, no compression of umbilical cord, humid
Cannula fixation	Usage of balloons	● Benefits of using balloon	4
			○ balloon is possible, gives a nice watertight seal, but reduces the diameter
			○ in vessel preparation the vessel is stretched so that the balloon can sit in the crack that arose
			○ inflate the balloon and cannulate vessel should be possible within 2 minutes
			○ simple would be cannulating with stent, and then inflating the balloon
		● Disadvantages of balloons	5
			○ disadvantage of balloon cannula is that it needs space in the vessel and thus decreased vessel diameter
			○ less blood goes through a tube with a balloon than through a tube with a thickened bud
			○ permanent inflating a balloon in an umbilical artery or vein does not seem good
			○ with balloon pressure is in one spots, whereas with stent it is divide over a bigger surface
			○ with balloon-expendable stent an extra action is required, while you want it as short as possible in terms of time
		● Usage of balloons	3
			○ inserting cannula with balloon into the vessel is a possibility
			○ option is to use balloon stents
			○ with balloon-expandable stents, inflation of the balloon forces the stent to open and fixate in vessel
	Usage of glue	● Benefits of using glue	3
			○ blood vessel can be closed with histoacryl and lipiodol over it
			○ glue is cheap
			○ the advantage of cyanoacrylate is that it is very cheap
		● Disadvantages of glue	19
			○ arteries have to much tension that is will not be held together with glue
			○ cyanoacrylate is normally used on the skin, then difficult to get off
			○ disadvantage of glue, especially histoacryl, is that it hardens quickly
			○ enormous pressure ensures that gluing will not work
			○ glue can be a temporary fixation, not used as permanent
			○ glue has to dry at some point
			○ glue is not a solution for cannulation
			○ glue is very fragile, so not useful
			○ glue may be fetotoxic, it has been check, but very complicated
			○ glue was not used
			○ glue was not used and not thought of
			○ glue will not get arteries together
			○ gluing vessel walls with polymers can be tricky, as on one side artificial vessel and the other side human vessel
			○ in damp conditions/humidity, gluing does not work
			○ little experience with glue
			○ poloxamers can be used at certain temperatures
			○ research on cyanoacrylate has been done for years
			○ with a moist surface you need something else besides cyanoacrylate
			○ with histoacryl there is a chance that the material is stuck and not removable
		● Current usage of glue	11
			○ blood vessels are not glued, skin is
			○ Delf university has glue that works in a wet environment, but it still may be fetotoxic
			○ fetal surgeons do nothing with the whole in the amnionic sac
			○ glue is only used to close vessel in emergency setting
			○ if glue works in different specialists, why can it not be used?
			○ radiologists use glue to make things really tight for specific things
			○ tissue gel can be used at the insertion site of the cannula
			○ tissue glue is sometimes used when there is more than average blood loss; after an introducer is followed by cannula
			○ tissue glue is used close openings
			○ use of poloxamers on moist surface
			○ UV light is also used to harden the super glue
	Usage of stents	● Benefits of using stents	11
			○ a covered stent does not leak
			○ advantage of the stent is that it is very small at the time of insertion, so that it is not damage endothelial
			○ disadvantage of a plastic shunt is that it closes after a while
			○ stent can remain in place according to vascular surgeon
			○ stents could remain open for several years
			○ the advantage of a stent is that it expands and clamps in the vessel
			○ there are stents that counteract intimal hypertrophy which is a complication of stents
			○ vascular surgeon thinks a stent would be a good method
			○ vessel wall damage seems to be less than expected when using a stent
			○ with a self-expandable stent, the stent pops open by itself
			○ with a stent that consists of 2 parts, the first part can be prepared in advanced
		● Disadvantages of stents	7
			○ disadvantage stent is possible vessel wall damage
			○ only stents are not enough, suture on the outside are required
			○ side-effect of stent is its unclear effect on epithelium and damage because
			○ stent can cause irritation of the vessel and possible thrombosis
			○ stents are expensive
			○ stents are not used in plastic surgery
			○ there is a risk of intimal hyperplasia when using stents
			○ when neonates grow, the vessel also grows, and thus the caliber stents should also be adjusted
		● Usage of stents	7
			○ CARIM in Maastricht: may have thoughts on how the stents stay best open
			○ contact GORE company about stent options
			○ covered stents are required to keep blood vessels open
			○ coated stents have metal core that is covered with something to prevent blood leakage
			○ ideally the stent should not be exposed but always covered with either artificial umbilical cord or normal umbilical cord
			○ stent are coated with PTFE/Dacron
			○ stent could end partly in umbilical cord, partly in cannula
			○ the stent should not leak
	Usage of sutures	● Benefits of using sutures	5
			○ possible to make clean cut
			○ it makes sense to suture vessel to tube after cannula placement for long-term fixation
			○ no suturing of the cannula in the blood vessel, but sutures or clips on the outside, which gives pressure and ensures a watertight seal
			○ sutures are best chance for good fixation without ischemia
			○ temporary clamp can be placed around the cannula in the umbilical cord and then quickly place sutures around it
			○ worries that cannula will fall out, that is why additional sutures are important
		● Disadvantages of sutures	2
			○ perhaps Flake describes duration of suturing
			○ suturing blood vessel timewise goes more towards 12 minutes and we don't have that time
		● Current usage of sutures	12
			○ all line in the IC are sutured
			○ attach to umbilical stump offers more stability
			○ cannula is sutured to umbilical cord
			○ catheter is sutured in Wharton's jelly
			○ fetal surgeon has no experience with suturing and its related time
			○ in plastic surgery, arteries are sutured by hand
			○ neonatologists make sutures around umbilical cord & stump, pouch seam
			○ sutures are not so tight due to Wharton's jelly
			○ sutures are placed through Wharton jelly
			○ sutures were placed around cannula and connected to the stump
			○ suturing through the skin is not an option these days because it is too painful
			○ the puncture in umbilical cord are too small to suture
	Other fixation options	● Additional fixation	1
			○ glue with histoacryl, suture is possible, clip is possible: must be tight enough
		● Coupler system	23
			○ advantage of coupler system is that it is less time consuming and the differentiation between calibers is not a problem
			○ Coupler system is easy for the vein, the artery in breast reconstruction operations is the problem
			○ coupler system has previously been used in arteries, but it was not a success due to its wall
			○ Coupler system work with click and turn system; not hand sutures
			○ for breast reconstruction operation with own tissue a diameter of 1.5mm is big enough
			○ for the coupler system very little is needed in terms of length
			○ if umbilical cord has different artery wall (compared to mammary) then the coupler system should be considered
			○ in coupler system 2-3mm, maybe 5mm, is very easy
			○ in coupler system, the vein is folded around the device
			○ in the coupler system the vein must be tight, and the artery is therefore kept longer
			○ measuring flow in umbilical cord
			○ plastic surgeons use connectors to connect vessel in breast reconstruction operations
			○ plastic surgery: 3-5mm vessels are big enough for coupler system
			○ plastic surgery: mammary vein has different wall than artery
			○ some sort of automatic system (click system) that connects blood vessel to blood vessel
			○ the coupler mini-doppler should provide more certainty about blood flow status
			○ the coupler system saves time; within 2-3 minutes completed
			○ the Coupler system has different options from 1-3mm
			○ the coupler system is not removed, but this has been quite a while
			○ the coupler system would definitely be possible in the umbilical cord
			○ the coupler system can also have a mini doppler system that listens to the flow in blood vessel
			○ the vein is very fragile, so in the coupler system is should no bend. If the artery is kept longer, the vein remains its length
			○ using coupler system for the artery is not successful due to wall thickness
			○ with coupler flow, direct monitoring of vessels
		● Usage of external fixation	13
			○ a thread around the umbilical cord can be tightened to keep it closed
			○ a string around the vessel regulates bleeding when punctured
			○ clip can be used on all three vessels at once or on each separately
			○ H-shaped patches were used for catheter fixation
			○ idea to fixation cannula on the outside
			○ ideal would be to make a construction that only needs to be placed around it
			○ in neonates a bridge with leucoplast is used to keep the umbilical cannula in place
			○ it would be the best to clip the vessel, to cut of blood supply
			○ purse string suture is used for its safety, to prevent blood loss that impairs visibility
			○ some kind of device or clamp to fixate the umbilical cord
			○ string around umbilical cord; with too much blood loss the string it pulled together
			○ sutures outside can be done with flow is back
			○ tube with extra layers is inserted in the blood vessel; a clamp is used for fixation
			○ vein with navel clamp it can still bleed, but then you are prepared
Insertion duration	Insertion duration	● Current insertion duration	14
			○ 1.5-2 days after birth do not introduce anything new in umbilical vessels because neonates are colonized with bacteria
			○ after 1 week switch from umbilical cord to peripheral line
			○ arterial line is usually up to 10 days
			○ cannulation does not hold for 14-28 days
			○ current umbilical vein cannulation only remains in place for a maximum of 1 week due to the risk of infection
			○ do not insert an umbilical cord after 24-36 hours due to increased risk of infection
			○ fixation via sutures for 2 weeks
			○ in 1980s in London, the arterial line was taken out after 10 days and a new one was placed
			○ in radiology catheter stays in place only up to 24/48 hours
			○ leave in for 2-2.5 days max (with radiology)
			○ leave the umbilical artery cannulation in place for 2-3 weeks because of the high risk of infection
			○ preference to remove cannulas after 1 week
			○ remove cannula after one week because it can cause ischemia
			○ umbilical cannula may be left in place for 1 week because of the risk of thrombosis and infection
		● Insertion duration	9
			○ cannulation could remain for 4 weeks, if no infection occurs
			○ do not know how long it can stay in the body
			○ if cannula is inserted longer, there is an increased risk of thrombosis
			○ if umbilical cannulation remains sterile, and not infection occurs, it could remain
			○ permanent ascites drains, tunneled under the skin (for longer months)
			○ purpose of inserting prostheses and stents for vascular surgeons is different, namely that it remains permanent
			○ re-cannulation in same umbilical cord vessel does no happen due to risk of sepsis and thrombosis
			○ replacement of the arterial line in the same vessel can cause a thrombus to move around
			○ risk of inflammation/irritation after 2 days of catheter insertion
Umbilical cord	Umbilical cord	● Cut umbilical cord	10
			○ as soon as the umbilical cord is cut, and the neonate is still under water, it drowns; the oxygen supply stops
			○ cut the umbilical cord more in the abdomen region during caesarean to increase umbilical cord length
			○ do not leave umbilical stump too short, because then manipulation is no longer possible
			○ in premature infants; leave 4-5cm umbilical cord to stump
			○ in the current umbilical cannulation procedure in neonates it does not matter which vessel is cannulated first, it depends more on pragmatic approach
			○ it is possible to cut the umbilical cord more in vulva
			○ sometimes premature neonates can not be put on the stomach because the umbilical cord is too short
			○ where the umbilical cord is cut off depends on how the neonate is born
			○ with a long umbilical cord stump, 10cm is meant
			○ with caesarean possible to leave umbilical cord stump longer if preferred
		● Dry/wet umbilical cord	4
			○ challenge of the experiment to keep everything dry
			○ currently with normal cannulas used in neonates, air consistency does not matter
			○ umbilical stump dries up during umbilical cannulation procedure
			○ use sterile water and gauze around umbilical cord stump to keep moist and wet
		● Rotations umbilical cord	9
			○ 1 rotation per 10cm
			○ a twisted umbilical cord can be a little bit untwisted, so that the vessel is more straight
			○ blood vessels revolve around each other
			○ less rotations of umbilical cord in premature infants
			○ less umbilical cord rotations in premature infants, due to thinner umbilical cord
			○ maybe less rotation of vessel in umbilical cord in premature infants
			○ research on turns per umbilical cord: how many per umbilical cord
			○ rotation of umbilical cord won't be much of a problem
			○ umbilical cord does not twist every few millimeters
			○ when further from the abdominal skin, the umbilical cord becomes more twisted and that is more difficult
		● Substance umbilical cord	7
			○ more Wharton jelly may prevent vessel recognition/view
			○ not easy to puncture through Wharton jelly
			○ premature infants have less Wharton jelly, and thus thinner umbilical cord and more vulnerable
			○ substance around the vessel is very soft
			○ the jelly around the umbilical cord must be taken into account when cannulating
			○ the umbilical cord is so soft tissue that you do not feel if you are going through a vessel
			○ Wharton jelly offers little resistance
		● Umbilical cord length	7
			○ devices may reduces umbilical cord length
			○ do not leave umbilical stump length too long, because if a cannula is inserted all the away, it may get stuck in walls due to the windings
			○ in premature neonates the umbilical cord length is left longer
			○ umbilical cord length at term is about 50cm
			○ umbilical cord length can be longer if preferred
			○ umbilical cord length in premature babies is about 25cm
			○ umbilical cord length of 5 cm is achievable
			○ umbilical stump often 2-3 cm
Staff	Staff	● Staff	22
			○ an extra nurse provided the material during umbilical cord cannulation
			○ assistants have not often performed umbilical cord cannulation
			○ at least 2 people need to help with umbilical cord cannulation procedure
			○ cannulation is not possible with many people at the same time
			○ cannulation with three men is too much
			○ doctor assistants are also taught, so then it is 2 people
			○ experienced neonatologists should puncture and cannulate
			○ for PLS: two experienced people for cannulation
			○ I do cannulation of umbilical cord by myself, since I am stubborn
			○ in Utrecht the assistants and PAs performed cannulation
			○ interventional radiologists can cannulate almost everything
			○ interventional radiologists have experience with puncturing artery tibialis posterior, which is also 2mm wide
			○ interventions of intervention radiologist is often in children from 3-4 years
			○ it may be more difficult to insert umbilical cord cannulas in peripheral hospital
			○ most experienced specialist should do the cannulation
			○ neonatologists are used to injecting IVs and placing lines, even in premature neonates
			○ neonatologists perform umbilical cord cannula insertion
			○ nurse is also present to help out with materials
			○ pediatric surgeons have no experience with umbilical cord, always cannulation in the neck
			○ people are attached to their own way
			○ people use and do certain things, because their predecessor also did that
			○ some PA's can canulate the umbilical cord in 5 minutes
Anticoagulation	Coagulation	● Alteplase	3
			○ alteplase is used when thrombectomy cannot be performed
			○ in acute stage, alteplase can be administered locally
			○ nephrologists use alteplase
		● Cerebral hemorrhage	3
			○ continuous system with one vein cannula and one artery gives less risk of cerebral hemorrhages
			○ high risk of cerebral hemorrhages and comorbidities when using ECMO
			○ premature infants have a higher risk of cerebral hemorrhages
		● Clotting tests and times	10
			○ anti-X can be used to determine how much heparin is in the blood
			○ anti-Xa continues to be seen as a helping value
			○ anti-Xa is not a point-of-care test
			○ anti-Xa is the only one that qualifies for quantitative essay and is often performed
			○ anti-Xa may slightly be a more accurate measurement than the clotting test activated-clotting time
			○ in premature infants no shift in calcium and electrolytes is wanted
			○ it is never actually know what a sufficient anti-Xa level is, even if it is measured
			○ it is normal to be skeptical when it comes to coagulation measurements and its value
			○ pregnant women were also examined for anti-Xa, but this required disproportionate LMWH injections, so they stopped
			○ the old clotting times are also no reliable anymore
		● Coagulation ECMO/machine	5
			○ disadvantage of using EMCO is that a lot of anticoagulant is used
			○ ECMO often has coagulation problems
			○ EMCO is not used under 34 weeks due to increased risk of bleeding
			○ heart-lung machine is all plastic so anticoagulant is needed
			○ Radboud used anti-Xa for ECMO
		● Coagulation general	22
			○ a very small amount, max 5 ml, can be given to neonate
			○ before artificial womb can be used, coagulation should be in order; otherwise same problems as ECMO
			○ combi poloxamers and heparin can be investigated to prevent temperature dependency, keeps it from clumping and steam
			○ contact system inhibitors present less bleeding risk than heparin because heparin acts centrally
			○ fetal surgeons only make a small puncture in the vessels, that does not cause problem with coagulation
			○ if the cannula stays behind in the vessel for longer, a coating where endothelial cells can grow is preferred
			○ in acute bleeding Spongostan may be used, coils and again Spongostan
			○ in umbilical cord cannulation the goal is not to have a perfect endothelial coating, since the cannula is also removed after a few weeks
			○ influencing platelet activation might also be possible for anticoagulation
			○ inhibitor of contact activation also provides anticoagulant effect
			○ it is good to think about interventions that inhibits the contact activation
			○ less foreign material makes a difference in the extent to which contact activation is generated in the blood
			○ local anticoagulation is not my area of expertise, so I cannot comment on it
			○ maybe something else can be given systematically, instead of heparin
			○ nothing is done concerning thrombosis, just hope and pray
			○ other parts of the system, besides the catheter, are reasons for systemic anticoagulation
			○ prime PLS system with blood
			○ Spongostan helps to stop bleeding
			○ Spngostan dissolves
			○ the use of citrate in heparin-free hemodialysis results in recalcification
			○ vascular surgeons only use heparin, LMWH, platelet aggregation inhibitors, warfarin and other vit K antagonists in terms of coagulation
			○ when using whole oxygenator you cannot escape systemic anticoagulation
		● Coating	25
			○ a cannula coating is preferred that works for a while and that is not easily satisfied
			○ a small amount of heparin may be released systemically via heparin coating, which is not so bad, because that is already happening
			○ anti-clotting coating may still be possible
			○ cannula and machine coating is preferred
			○ disadvantage of the coating is that the anticoagulant effect dissolves, making the catheter chemically unstable and fragmented
			○ disadvantage of thrombin module coating is that a lot of protein C is activated, which also increases the risk of bleeding
			○ do not know if coating of the entire system is reasonable and feasible due to the area and complexity
			○ endothelial cells on coating is not necessarily a goal for something temporary
			○ example of coating is paclitaxel in stents
			○ have a critical look at the release stability with coating cannulas
			○ heparin-coated cannula is preferred
			○ I do not know coated cannulas
			○ in cardiology drug eluting stents are used; they also release some anticoagulant
			○ it is also not preferred when heparin-coated release of heparin has an unpredictable course
			○ it is difficult to coat a whole system/machine
			○ it is good if endothelial cells settle on the catheter coating. It is less preferred that plasma protein bind to coating, as it may result in coating satisfaction.
			○ it would be a shame if heparin from heparin-coating comes systemically
			○ other not heparin coating, but molecules coating
			○ protein C could maybe act as a cannula coating
			○ the manufacturers state that heparin-coating cannulas had long duration
			○ the principle of heparin coating has been known for years, but has varying degrees of success
			○ there are heparin coated cannulas
			○ there could also be a combination of PTFE and heparin coating
			○ thrombomodulin could also be used as a coating because of the anticoagulant effect
			○ vascular surgeons have heparin-coated endograft
		● Heparin	36
			○ a little bit of heparin is given via the line
			○ a small amount of continuous heparin drip: 0.5EI per kilogram per hour
			○ an extra-corpulent system that eliminates the need for heparin is preferred
			○ anticoagulation can be provided by giving little heparin over a continuous intravenous line
			○ despite heparin there is still occasionally thrombosis in vessels
			○ despite heparin use, renal infarction due to thrombus was also seen
			○ fear of intracerebral hemorrhage due to leakage of the blood-brain barrier during heparinization
			○ heparin amount could work homeopathically, but not sure
			○ heparin can be used based on the anti-Xa level
			○ heparin dosing is difficult in neonates, soon too much is given
			○ heparin has been used the most and for the longest time, so probably works best
			○ heparin has not shown reduction in the risk of clots (at the catheter site)
			○ heparin in stents can also dissolve
			○ heparin is used in both umbilical artery and vein
			○ heparin is used to keep line open and reduce risk of thrombosis
			○ heparin more for treatment and alteplase is used in present clots
			○ heparinization leads to cerebral hemorrhages in premature infants
			○ in neonates with a closed artery, heparin bolus is given and then continuously on the pump
			○ in Radboud, anti-Xa is measured as standard when heparinizing premature infants
			○ in the breast reconstruction with own tissue operation, the patient is given both fraxiparine and ascal. However, not all hospitals give ascal next to fraxiparine
			○ in Utrecht continuous heparin iv is given over arterial line, not over central venous line, due to fear of thrombosis
			○ in Utrecht, the use of heparin was included in the protocol
			○ interventional radiology uses heparin or alteplase, if the vessel really has to be opened
			○ intravenous NaCl works just as well as heparinization
			○ it differs per hospital whether they use heparin in neonate
			○ it has been investigated whether heparin could enter systemically, but I don't know exactly how that turned out
			○ little bit of heparin can be used, but be careful
			○ look primarily at how heparin can be titrated as low as possible and control it as effectively as possible
			○ maybe heparin doses can be influenced by laboratory tests
			○ neonatologists become restless from heparin
			○ no need to be afraid of bleed at such low heparin iv dose
			○ pediatric surgery: heparin is used
			○ research still ends with heparin
			○ some hospitals give little heparin over continuous line
			○ start procedure for angioplasty in adult with bolus of 5000 units heparin
			○ vascular surgeons sometimes do not even use heparin anymore
Time frame of cannulation	Time frame of cannulation	● Time frame of cannulation	26
			○ 2 minutes to cannulate
			○ 2 minutes without oxygen can be acceptable
			○ can give cannulation timeframe, but that is based on nothing
			○ can not say anything about duration of time that a neonate can be without oxygen
			○ cannulate as fast as possible
			○ cannulation can be performed within 10 minutes
			○ cannulation is a matter minutes
			○ cannulation must be fast
			○ cannulation should be quick, but does not dare to say within what time frame
			○ cannulation within 3 minutes should be possible with 2 vessels
			○ experience allows for faster cannulation time
			○ if all goes well, all cannulas can be installed within 5 minutes, but sometimes it takes an hour
			○ in breech delivery it take 2-3 minutes before damage occurs
			○ in PLS: cannulation is performed under time pressure
			○ in situations outside the abdomen, sometimes nothing happens in the first two minutes
			○ investigate time without oxygen with digital-twin research
			○ neonate could go without blood supply for 1-2 min
			○ neonate in breech position must be born within 3 minutes
			○ not much time for cannulation
			○ one method is easier but costs less time, the other method is more complex but you have more time
			○ only for a very short time no cannula in artery (when there is one in the vein)
			○ preferred: to interrupt blood flow for as short as possible
			○ puncturing vein should be possible within 2 minutes (also in the event of engorgement), arteries would be a challenge because there are 2 vessel
			○ the cannulas should be inserted as long as placenta functions, which is probably a few minutes
			○ the umbilical cord line procedure easily takes 10 minutes, more often 20 minutes
			○ umbilical vein cannulation is done within 1 minute
Future experiments	Future experiments	● Experiments	12
			○ advice type article about gluing
			○ cannulation method trial and error
			○ develop and test theory in models
			○ experiment to see if superglue stays on
			○ experiment with a device that fixate vessel before cannulation
			○ experiment with super glue
			○ experiment may look at perfusion procedures
			○ how to fix cannula; maybe via glue
			○ make an artificial umbilical cord with 3 small catheters, which you have to slide and glue on, while watching them stay on
			○ need a catheter for experimenting with glue
			○ testing coating material in animals or in vitro experiments
			○ vascular surgeon advised contacting GORE, from gore tex
			○ years ago the Gore company made a stent that can be inserted into the blood from a distance
Vasospasm	Vasospasm	● Lidocaine	8
			○ during the entire operation vasospasm was a problem, however, a little bit of lidocaine helps
			○ give lidocaine against vasoconstriction of the umbilical cord arteries
			○ in Utrecht no lidocaine is used
			○ lidocaine was dripped onto vessel
			○ lidocaine was never used
			○ unsure if lidocaine really works; just advice from predecessors
		● Papaverine	5
			○ ideally, do not use papaverine
			○ in the current neonatal setting: the neonate does not depend on the umbilical cord that supply oxygen and blood flow. This differs in PLS setting.
			○ in the current setting, giving papaverine is avoided
			○ papaverine is used in lamb experiments to prevent vasospasm
			○ something papaverine is only used for short period of time
		● Vasospasm general	21
			○ adults only get minimal dose of vasospasm
			○ assumption that warm water reduces vasospasm
			○ cardiologists also use vasospasm cocktail (via wrist)
			○ cocktail to prevent spasm: verapamil and nitroglycerines
			○ cutting the umbilical cord causes it to squeeze
			○ do not give vasoconstrictor substances
			○ do not know how arteries respond in terms of vasospasm to the 2 puncture techniques
			○ in ECMO lidocaine drops are often used to counteract vasospasm
			○ ischemia must recover quickly after catheter insertion, otherwise catheter out
			○ no specific actions to counteract vasospasm
			○ prevent squeezing as it causes vasoconstriction and vessel damage
			○ probably necessary to give something to prevent vasospasm
			○ puncturing x number of centimeters before the abdominal inserting does not cause spasm
			○ the goal is to ensure that no constriction of the umbilical cord occurs
			○ unclear how long it takes for vasospasm to occur and how long it lasts
			○ vasospasm cocktail may vary in doses
			○ vasospasm gives no problem in children with spleen embolization and varicocele surgery
			○ vasospasm is not a problem because you do not cut through it
			○ vasospasm is only temporary
			○ when the artery is excited, a spasm quickly occurs and then you cannot enter it
			○ with coupler system there is no increased risk of vasoconstriction

## Sheet: Info
Title:	ATLAS.ti – Codes
Project:	*English interviews codes imported with move under
User:	Mared Verrips
Date:	2023-02-01 11:13:52 +0100
